# Supplementary material for: PRRSV Non-Structural Proteins Orchestrate Porcine E3 Ubiquitin Ligase RNF122 to Promote PRRSV Proliferation
Source: Viruses. 2022 Feb 18;14(2):424. doi: 10.3390/v14020424 (PMC8874583; doi:10.3390/v14020424)
Supplement: Supplementary file 1 [file viruses-14-00424-s001.zip]

Archive with 1 entries (1 files):
- viruses-1588336-supplementary.pdf
